# Supplementary material for: Using native and synthetic genes to disrupt inositol pyrophosphates and phosphate accumulation in plants
Source: Plant Physiol. 2024 Oct 30;197(1):kiae582. doi: 10.1093/plphys/kiae582 (PMC11663554; doi:10.1093/plphys/kiae582)
Supplement: kiae582_Supplementary_Data [file kiae582_supplementary_data.zip]

Archive with 3 entries (3 files):
- pp.02107.2024-s05.pdf
- SupplementaryData.pdf
- Table_S1_withReferences.pdf
